# Supplementary material for: Determinants of Healthcare Professionals’ Intentions to Use Telemedicine for Elderly Care in Algeria: A Technology Acceptance Model Approach
Source: Geriatrics (Basel). 2026 Jun 27;11(4):76. doi: 10.3390/geriatrics11040076 (PMC13398288; doi:10.3390/geriatrics11040076)
Supplement: Supplementary file 1 [file geriatrics-11-00076-s001.zip]

Archive with 1 entries (1 files):
- geriatrics-4308711-supplementary.pdf
